# Supplementary material for: Epigenome-wide exploratory study of blood DNA methylation and markers of physical performance indicates subtle differences across levels of cardiovascular fitness
Source: Front Physiol. 2026 Apr 15;17:1713760. doi: 10.3389/fphys.2026.1713760 (PMC13126343; doi:10.3389/fphys.2026.1713760)
Supplement: Supplementary file 2 [file Table2.xlsx]

## Sheet: High-fit bump
chr
